# Supplementary material for: Rigorous Process for Isolation of Gut-Derived Extracellular Vesicles (EVs) and the Effect on Latent HIV
Source: Cells. 2025 Apr 9;14(8):568. doi: 10.3390/cells14080568 (PMC12025545; doi:10.3390/cells14080568)
Supplement: Supplementary file 1 [file cells-14-00568-s001.zip]

Archive with 1 entries (1 files):
- cells-3458300-supplementary revised.pdf
